# Supplementary material for: Seasonality of Aerosol Sources Calls for Distinct Air Quality Mitigation Strategies
Source: Toxics. 2022 Mar 3;10(3):121. doi: 10.3390/toxics10030121 (PMC8953366; doi:10.3390/toxics10030121)
Supplement: Supplementary file 1 [file toxics-10-00121-s001.zip]

Archive with 1 entries (1 files):
- toxics-1617486-supplementary.pdf
